# Supplementary material for: Glycosaminoglycan Domain Mapping of Cellular Chondroitin/Dermatan Sulfates
Source: Sci Rep. 2020 Feb 26;10:3506. doi: 10.1038/s41598-020-60526-0 (PMC7044218; doi:10.1038/s41598-020-60526-0)
Supplement: Supplementary file 2 — Supplementary information2. [file 41598_2020_60526_MOESM2_ESM.xlsx]

## Sheet: CCD
Internal saccharides
File	saccharide	m/z	z	area 1	m/z	z	area 2	m/z	z	area 3	summed area	percentage
CCD_AC_I	dp2S1	458.06	1	5030000000	1046.28	1	979000000	ND	ND	0	6009000000	6.81933
CCD_AC_I	dp2S2	268.5	2	1190000000	538.02	1	482000000	667.17	1	1700000000	3372000000	3.82673
CCD_AC_I	dp2S3	747.13	1	21700000	ND	ND	0	ND	ND	0	21700000	0.0246263
CCD_AC_I	dp4S1	418.08	2	901000000	837.17	1	887000000	ND	ND	0	1788000000	2.02912
CCD_AC_I	dp4S2	305.04	3	5630000000	458.06	2	29800000000	ND	ND	0	35430000000	40.2079
CCD_AC_I	dp4S3	331.69	3	818000000	498.04	3	1000000000	562.61	2	2390000000	4208000000	4.77546
CCD_AC_I	dp4S4	268.5	4	86400000	602.59	2	938000000	667.17	2	951000000	1975400000	2.24179
CCD_AC_I	dp6S2	431.31	3	254000000	647.61	2	1930000000	ND	ND	0	2184000000	2.47852
CCD_AC_I	dp6S3	343.29	4	1760000000	458.06	3	5920000000	752.17	2	8110000000	15790000000	17.9193
CCD_AC_I	dp6S4	363.28	4	646000000	792.15	2	814000000	856.72	2	4790000000	6250000000	7.09283
CCD_AC_I	dp6S5	306.42	5	132000000	896.7	2	321000000	961.28	2	1780000000	2233000000	2.53413
CCD_AC_I	dp8S2	837.17	2	1410000000	ND	ND	0	ND	ND	0	1410000000	1.60014
CCD_AC_I	dp8S3	584.43	3	328000000	941.72	2	332000000	ND	ND	0	660000000	0.749003
CCD_AC_I	dp8S4	458.06	4	503000000	654.13	3	1460000000	1046.28	2	1170000000	3133000000	3.5555
CCD_AC_I	dp8S5	680.78	3	402000000	723.84	3	1820000000	1150.83	2	848000000	3070000000	3.484
CCD_AC_I	dp8S6	793.54	3	296000000	1255.38	2	287000000	ND	ND	0	583000000	0.66162
										Total area	88117100000	100
Internal saccharides
File	saccharide	m/z	z	area 1	m/z	z	area 2	m/z	z	area 3	summed area	percentage
CCD_B_I	dp2S1	458.06	1	1720000000	1046.28	1	192000000	ND	ND	0	1912000000	3.25583
CCD_B_I	dp2S2	268.5	2	1230000000	538.02	1	319000000	667.17	1	2870000000	4419000000	7.52486
CCD_B_I	dp2S3	747.13	1	387000000	ND	ND	0	ND	ND	0	387000000	0.659
CCD_B_I	dp4S2	305.04	3	736000000	458.06	2	4300000000	ND	ND	0	5036000000	8.57551
CCD_B_I	dp4S3	331.69	3	349000000	498.04	3	338000000	562.61	2	1660000000	2347000000	3.99657
CCD_B_I	dp4S4	602.59	2	191000000	667.17	2	245000000	ND	ND	0	436000000	0.742439
CCD_B_I	dp6S2	431.31	3	104000000	647.61	2	886000000	ND	ND	0	990000000	1.68581
CCD_B_I	dp6S3	343.29	4	934000000	458.06	3	2440000000	752.17	2	8820000000	12194000000	20.7645
CCD_B_I	dp6S4	363.28	4	133000000	792.15	2	207000000	856.72	2	1380000000	1720000000	2.92889
CCD_B_I	dp6S5	896.7	2	24700000	961.28	2	134000000	ND	ND	0	158700000	0.270241
CCD_B_I	dp8S3	584.43	3	60700000	941.72	2	104000000	ND	ND	0	164700000	0.280458
CCD_B_I	dp8S4	458.06	4	1330000000	654.13	3	2740000000	1046.28	2	4960000000	9030000000	15.3767
CCD_B_I	dp8S5	680.78	3	149000000	723.84	3	475000000	1150.83	2	658000000	1282000000	2.18304
CCD_B_I	dp8S6	793.54	3	80100000	1255.38	2	75800000	ND	ND	0	155900000	0.265473
CCD_B_I	dp10S4	780.5	3	247000000	1235.83	2	82700000	ND	ND	0	329700000	0.561427
CCD_B_I	dp10S5	458.06	5	951000000	807.15	3	1030000000	850.21	3	5580000000	7561000000	12.8752
CCD_B_I	dp10S6	876.86	3	104000000	919.91	3	582000000	1444.94	2	141000000	827000000	1.40825
CCD_B_I	dp10S7	946.56	3	13500000	989.61	3	83400000	1549.49	2	6490000	103390000	0.176057
CCD_B_I	dp12S5	933.52	3	5150000	ND	ND	0	ND	ND	0	5150000	0.00876964
CCD_B_I	dp12S6	458.06	6	458000000	1003.23	3	281000000	1046.28	3	3270000000	4009000000	6.82669
CCD_B_I	dp12S7	804.44	4	29200000	1072.93	3	50400000	1115.98	3	368000000	447600000	0.762192
CCD_B_I	dp12S8	1142.3	3	6420000	ND	ND	0	ND	ND	0	6420000	0.0109322
CCD_B_I	dp14S7	458.06	7	347000000	899.22	4	194000000	1242.35	3	2150000000	2691000000	4.58235
CCD_B_I	dp14S8	951.4	4	25400000	1269	3	30900000	1312.05	3	324000000	380300000	0.647591
CCD_B_I	dp14S9	1381.74	3	25700000	ND	ND	0	ND	ND	0	25700000	0.043763
CCD_B_I	dp16S8	458.06	8	98000000	1046.28	4	213000000	1438.42	3	738000000	1049000000	1.78628
CCD_B_I	dp16S9	1098.55	4	37000000	1465.07	3	12000000	1508.12	3	118000000	49000000	0.0834393
CCD_B_I	dp18S9	458.06	9	47600000	1193.33	4	386000000	1634.49	3	286000000	719600000	1.22536
CCD_B_I	dp18S10	1245.61	4	17500000	1704.2	3	8960000	ND	ND	0	26460000	0.0450572
CCD_B_I	dp20S10	458.06	10	78400000	1340.38	4	120000000	1830.57	3	18100000	216500000	0.368665
CCD_B_I	dp22S11	1487.44	4	38500000	ND	ND	0	1164.12	5	7740000	46240000	0.0787394
										Total area	58725360000	100
NRE
File	saccharide	m/z	z	area 1	m/z	z	area 2	m/z	z	area 3	summed area	percentage
CCD_AC_I	dp1S2	380	1	284000000	ND	ND	0	ND	ND	0	284000000	2.23705
CCD_AC_I	dp2S1	476.07	1	10400000	ND	ND	0	ND	ND	0	10400000	0.0819203
CCD_AC_I	dp2S2	277.51	2	27000000	556.03	1	20200000	685.18	1	54200000	101400000	0.798723
CCD_AC_I	dp2S3	317.49	2	34800000	765.14	1	38600000	894.29	1	231000000	304400000	2.39774
CCD_AC_I	dp3S2	379.05	2	181000000	888.26	1	132000000	ND	ND	0	313000000	2.46549
CCD_AC_I	dp3S3	279.02	3	123000000	419.03	2	467000000	483.6	2	358000000	948000000	7.46735
CCD_AC_I	dp3S4	305.67	3	202000000	523.58	2	1390000000	588.16	2	953000000	2545000000	20.0468
CCD_AC_I	dp3S5	563.56	2	35900000	628.13	2	3360000	ND	ND	0	39260000	0.309249
CCD_AC_I	dp4S2	467.06	2	60200000	ND	ND	0	ND	ND	0	60200000	0.474192
CCD_AC_I	dp4S3	337.69	3	21000000	571.62	2	117000000	ND	ND	0	138000000	1.08702
CCD_AC_I	dp4S4	611.6	2	69100000	676.17	2	94900000	ND	ND	0	164000000	1.29182
CCD_AC_I	dp5S4	475.09	3	23700000	713.14	2	79100000	777.71	2	514000000	616800000	4.8585
CCD_AC_I	dp5S5	753.11	2	156000000	817.69	2	923000000	882.27	2	1870000000	2949000000	23.2291
CCD_AC_I	dp5S6	857.67	2	151000000	922.24	2	464000000	986.82	2	1320000000	1935000000	15.2419
CCD_AC_I	dp6S3	464.06	3	14600000	761.17	2	28200000	ND	ND	0	42800000	0.49
CCD_AC_I	dp6S4	865.73	2	69700000	ND	ND	0	ND	ND	0	69700000	0.549023
CCD_AC_I	dp6S5	560.42	3	6460000	970.28	2	71400000	ND	ND	0	77860000	0.613299
CCD_AC_I	dp7S6	697.81	3	23500000	740.86	3	52800000	ND	ND	0	76300000	0.601011
CCD_AC_I	dp7S7	724.47	3	95400000	767.52	3	301000000	810.57	3	434000000	830400000	6.54102
CCD_AC_I	dp7S8	880.27	3	203000000	1385.48	2	141000000	ND	ND	0	344000000	2.70967
CCD_AC_I	dp9S7	936.94	3	67500000	1470.48	2	6190000	ND	ND	0	73690000	0.580452
CCD_AC_I	dp9S8	963.59	3	84500000	1006.64	3	328000000	ND	ND	0	412500000	3.24924
CCD_AC_I	dp9S9	1033.29	3	40800000	1076.34	3	118000000	ND	ND	0	158800000	1.25086
CCD_AC_I	dp11S9	1159.61	3	124000000	ND	ND	0	ND	ND	0	124000000	0.976742
CCD_AC_I	dp11S10	1229.32	3	18900000	ND	ND	0	ND	ND	0	18900000	0.148874
CCD_AC_I	dp11S11	1299.02	3	33400000	ND	ND	0	ND	ND	0	33400000	0.26309
CCD_AC_I	dp13S11	1425.39	3	15800000	ND	ND	0	ND	ND	0	15800000	0.124456
CCD_AC_I	dp15S11	1551.76	3	7720000	ND	ND	0	ND	ND	0	7720000	0.06081
CCD_AC_I	dp15S12	1621.8	3	940000	ND	ND	0	ND	ND	0	940000	0.00740433
										Total area	12695270000	100
NRE
File	saccharide	m/z	z	area 1	m/z	z	area 2	m/z	z	area 3	summed area	percentage
CCD_B_I	dp1S2	380	1	102000000	ND	ND	0	ND	ND	0	102000000	0.459885
CCD_B_I	dp2S1	476.07	1	125000000	ND	ND	0	ND	ND	0	125000000	0.563584
CCD_B_I	dp2S2	277.51	2	98500000	556.03	1	32000000	685.18	1	277000000	407500000	1.83728
CCD_B_I	dp2S3	317.49	2	52900000	765.14	1	93300000	894.29	1	475000000	621200000	2.80079
CCD_B_I	dp3S2	379.05	2	197000000	888.26	1	157000000	ND	ND	0	354000000	1.59607
CCD_B_I	dp3S3	279.02	3	122000000	419.03	2	408000000	483.6	2	354000000	884000000	3.98567
CCD_B_I	dp3S4	305.67	3	77000000	523.58	2	467000000	588.16	2	304000000	848000000	3.82335
CCD_B_I	dp4S2	467.06	2	101000000	ND	ND	0	ND	ND	0	101000000	0.455376
CCD_B_I	dp4S3	337.69	3	47600000	507.04	2	57200000	571.62	2	265000000	369800000	1.66731
CCD_B_I	dp4S4	364.35	3	11400000	611.6	2	125000000	676.17	2	289000000	425400000	1.91799
CCD_B_I	dp5S2	568.6	2	265000000	ND	ND	0	ND	ND	0	265000000	1.1948
CCD_B_I	dp5S3	405.39	3	119000000	608.58	2	196000000	673.16	2	598000000	913000000	4.11642
CCD_B_I	dp5S4	475.09	3	33600000	713.14	2	257000000	777.71	2	1020000000	1310600000	5.90907
CCD_B_I	dp5S5	817.69	2	276000000	882.27	2	737000000	ND	ND	0	1013000000	4.56728
CCD_B_I	dp5S6	857.67	2	17200000	922.24	2	61900000	986.82	2	135000000	214100000	0.965307
CCD_B_I	dp6S3	464.06	3	24700000	761.17	2	83200000	ND	ND	0	107900000	0.486486
CCD_B_I	dp6S4	801.15	2	46000000	865.73	2	127000000	ND	ND	0	173000000	0.78
CCD_B_I	dp6S5	560.42	3	21200000	905.7	2	35500000	970.28	2	203000000	259700000	1.1709
CCD_B_I	dp7S3	798.14	2	4580000	862.71	2	38600000	ND	ND	0	43180000	0.194684
CCD_B_I	dp7S4	601.46	3	165000000	902.69	2	125000000	967.27	2	954000000	1244000000	5.60879
CCD_B_I	dp7S5	671.16	3	204000000	1007.24	2	81100000	1071.82	2	580000000	865100000	3.90045
CCD_B_I	dp7S6	697.81	3	156000000	740.86	3	207000000	ND	ND	0	363000000	1.63665
CCD_B_I	dp7S7	767.52	3	78800000	810.57	3	135000000	1280.93	2	243000000	456800000	2.05956
CCD_B_I	dp7S8	880.27	3	30800000	ND	ND	0	ND	ND	0	30800000	0.138867
CCD_B_I	dp9S5	754.48	3	312000000	797.53	3	1300000000	1261.37	2	837000000	2449000000	11.0417
CCD_B_I	dp9S6	824.18	3	237000000	867.23	3	694000000	1365.93	2	287000000	1218000000	5.49156
CCD_B_I	dp9S7	893.88	3	150000000	936.94	3	446000000	1470.48	2	142000000	738000000	3.3274
CCD_B_I	dp11S5	923.9	3	84000000	ND	ND	0	ND	ND	0	84000000	0.378728
CCD_B_I	dp11S6	950.55	3	322000000	993.6	3	1580000000	1555.48	2	143000000	2045000000	9.22023
CCD_B_I	dp11S7	764.94	4	32800000	1020.25	3	132000000	1063.3	3	676000000	840800000	3.79089
CCD_B_I	dp11S8	817.22	4	30000000	1133.01	3	445000000	ND	ND	0	475000000	2.14162
CCD_B_I	dp13S7	764.94	4	32800000	1189.68	3	1050000000	1146.62	3	113000000	1195800000	5.39147
CCD_B_I	dp13S8	911.99	4	34100000	1259.38	3	374000000	ND	ND	0	408100000	1.83999
CCD_B_I	dp13S9	1329.08	3	149000000	ND	ND	0	ND	ND	0	149000000	0.671792
CCD_B_I	dp15S8	1006.77	4	83700000	1385.75	3	470000000	ND	ND	0	553700000	2.49645
CCD_B_I	dp15S9	1059.05	4	76300000	1412.4	3	47000000	1455.45	3	392000000	515300000	2.32332
CCD_B_I	dp17S9	1581.82	3	10700000	ND	ND	0	ND	ND	0	10700000	0.0482428
										Total area	22179480000	100
Linkage regions
File	saccharide	m/z	z	area 1	m/z	z	area 2	m/z	z	area 3	summed area	percentage	%Neu5Ac
CCD_AC_I	dL3S0	595.17	1	31760995	ND	ND	0	ND	ND	0	31760995	0.228983
CCD_AC_I	dL3S1	675.12	1	17368999	ND	ND	0	ND	ND	0	17368999	0.125223
CCD_AC_I	dL4S0	757.22	1	6816242369	1136.83	2	828904724	ND	ND	0	7645147093
	dL4S0SA1	523.65	2	507600427	1048.31	1	60081409	ND	ND	0	567681836	59.2109	6.91214
CCD_AC_I	dL4S1	418.08	2	167032139	837.172	1	275844235	ND	ND	0	442876374
	dL4S1SA1	563.63	2	49312339	ND	ND	0	ND	ND	0	49312339	3.54847	10.019
CCD_AC_I	dL4S2	458.06	2	84372248	ND	ND	0	ND	ND	0	84372248	0.608287
CCD_AC_I	dL6S0	567.66	2	1113443051	1136.33	1	221650378	ND	ND	0	1335093429
	dL6S0SA1	713.21	2	13071814	ND	ND	0	ND	ND	0	13071814	9.71968	0.9696
CCD_AC_I	dL6S1	607.64	2	1717129620	1216.28	1	167178184	ND	ND	0	1884307804
	dL6S1SA1	753.19	2	81000065	ND	ND	0	ND	ND	0	81000065	14.169	4.12149
CCD_AC_I	dL6S2	647.62	2	418608358	ND	ND	0	ND	ND	0	418608358	3.01798
CCD_AC_I	dL7S2	756.14	2	2057677	ND	ND	0	ND	ND	0	2057677	0.014835
CCD_AC_I	dL7S3	860.7	2	1819398	ND	ND	0	ND	ND	0	1819398	0.0131171
CCD_AC_I	dL8S0	757.22	2	40735496	ND	ND	0	ND	ND	0	40735496	0.293685
CCD_AC_I	dL8S1	531.13	3	10169863	797.19	2	356050768	ND	ND	0	366220631
	dL8S1SA1	942.74	2	2763859	ND	ND	0	ND	ND	0	2763859	2.66022	0.749045
CCD_AC_I	dL8S2	557.78	3	22071502	837.17	2	493429584	ND	ND	0	515501086
	dL8S2SA1	982.72	2	8412801	ND	ND	0	ND	ND	0	8412801	3.77719	1.60576
CCD_AC_I	dL8S3	584.43	3	27439829	941.72	2	149694921	ND	ND	0	177134750
	dL8S3SA1	681.46	3	1952484	1087.27	2	2401302	ND	ND	0	4353786	1.30845	2.39893
CCD_AC_I	dL8S4	654.13	3	1362838	1046.28	2	7789709	ND	ND	0	9152547	0.0659859
CCD_AC_I	dL10S0	946.77	2	6317783	ND	ND	0	ND	ND	0	6317783	0.0455485
CCD_AC_I	dp10S2	684.15	3	5882067	1026.72	2	19026070	ND	ND	0	24908137	0.179577
CCD_AC_I	dL10S3	532.85	4	1980832	710.8	3	48162288	1131.28	2	52937232	103080352	0.743164
CCD_AC_I	dL10S4	552.83	4	622728	780.5	3	5390661	1235.83	2	3507324	9520713	0.0686402
CCD_AC_I	dL10S5	850.21	3	1172361	1340.39	2	389916	ND	ND	0	1562277	0.0112633
CCD_AC_I	dL12S0	1136.33	2	2059643	ND	ND	0	ND	ND	0	2059643	0.0148491
CCD_AC_I	dL16S4	1159.61	3	18531530	ND	ND	0	ND	ND	0	18531530	0.133604
CCD_AC_I	dL16S5	1229.32	3	2149599	ND	ND	0	ND	ND	0	2149599	0.0154977
CCD_AC_I	dL16S6	1299.02	3	3583974	ND	ND	0	ND	ND	0	3583974	0.0258389
										Total area	13870467393	100
Linkage regions
File	saccharide	m/z	z	area 1	m/z	z	area 2	m/z	z	area 3	summed area	percentage	%Neu5Ac
CCD_B_I	dL4S1	418.08	2	90507263	837.17	1	321900245	ND	ND	0	412407508	3.45146
CCD_B_I	dL6S1	607.64	2	3947759469	1216.28	1	956986371	ND	ND	0	4904745840
	dL6S1SA1	753.18	2	282731149	ND	ND	0	ND	ND	0	282731149	43.4142	5.45026
CCD_B_I	dL6S2	647.62	2	194286246	ND	ND	0	ND	ND	0	194286246	1.62599
CCD_B_I	dL8S1	531.13	3	100981178	797.19	2	1927676288	1063.26	3	120050428	2148707894	17.9826
CCD_B_I	dL8S2	557.78	3	254371714	837.17	2	1426263323	1159.61	3	94384541	1775019578
	dL8S2SA1	654.81	3	14789957	982.72	2	30830149	ND	ND	0	45620106	15.237	2.50572
CCD_B_I	dL8S3	584.43	3	24063010	ND	ND	0	ND	ND	0	24063010	0.201384
CCD_B_I	dL8S4	654.13	3	1211073	1046.28	2	12626379	ND	ND	0	13837452	0.115806
CCD_B_I	dL10S1	657.5	3	38733537	986.75	2	259368582	ND	ND	0	298102119	2.49483
CCD_B_I	dL10S2	512.86	4	15936825	684.15	3	164951192	1026.72	2	202829162	383717179	3.21135
CCD_B_I	dL10S3	532.85	4	75959227	710.8	3	282465734	ND	ND	0	358424961
	dL10S3SA1	807.83	3	11774396	ND	ND	0	ND	ND	0	11774396	3.09822	3.18056
CCD_B_I	dL10S4	552.84	4	5541271	780.5	3	26748357	ND	ND	0	32289628	0.270233
CCD_B_I	dL10S5	850.2	3	7672131	ND	ND	0	ND	ND	0	7672131	0.0642084
CCD_B_I	dL12S1	783.87	3	30932545	1176.3	2	25156858	ND	ND	0	56089403	0.469415
CCD_B_I	dL12S2	607.64	4	13082180	810.52	3	72029668	1216.28	2	19195783	104307631	0.872955
CCD_B_I	dL12S3	627.63	4	53440303	837.17	3	144333102	ND	ND	0	197773405	1.65517
CCD_B_I	dL12S4	517.89	5	14885224	647.61	4	62405892	906.87	3	131126781	208417897	1.74426
CCD_B_I	dL12S5	533.88	5	1911393	699.89	4	1559014	976.57	3	29851984	33322391	0.278877
CCD_B_I	dL12S6	752.166	4	369005	1046.28	3	12626379	ND	ND	0	12995384	0.108759
CCD_B_I	dL14S1	910.57	3	6640966	ND	ND	0	ND	ND	0	6640966	0.0555785
CCD_B_I	dL14S2	936.89	3	19336637	ND	ND	0	ND	ND	0	19336637	0.161829
CCD_B_I	dL14S3	963.54	3	20151138	ND	ND	0	ND	ND	0	20151138	0.168646
CCD_B_I	dL14S4	742.39	4	31343850	1033.24	3	38127617	ND	ND	0	69471467	0.58141
CCD_B_I	dL14S5	610.1	5	19000349	794.67	4	19754160	1102.94	3	52429355	91183864	0.763122
CCD_B_I	dL14S6	846.95	4	2215046	1172.65	3	13309829	ND	ND	0	15524875	0.129928
CCD_B_I	dL14S7	1242.35	3	3297604	ND	ND	0	ND	ND	0	3297604	0.0275978
CCD_B_I	dL16S2	1063.26	3	4619643	ND	ND	0	ND	ND	0	4619643	0.038662
CCD_B_I	dL16S3	1089.91	3	3459459	ND	ND	0	ND	ND	0	3459459	0.0289524
CCD_B_I	dL16S5	685.53	5	9799486	889.44	4	11411947	1229.31	3	13253440	34464873	0.288438
CCD_B_I	dL16S6	727.35	5	6681125	942.22	4	14445146	1299.02	3	14445146	35571417	0.297699
CCD_B_I	dL16S7	994	4	1724542	1368.72	3	3694391	ND	ND	0	5418933	0.0453513
CCD_B_I	dL16S8	1438.42	3	1230869	ND	ND	0	ND	ND	0	1230869	0.0103012
CCD_B_I	dL18S6	1036.5	4	6158676	ND	ND	0	ND	ND	0	6158676	0.0515422
CCD_B_I	dL18S7	682.46	6	2278948	844.99	5	3102759	1088.78	4	4836532	10218239	0.0855169
CCD_B_I	dL18S8	1141.06	4	862956	1564.79	3	782111	ND	ND	0	1645067	0.0137676
CCD_B_I	dL20S7	1183.55	4	6520495	ND	ND	0	ND	ND	0	6520495	0.0545703
CCD_B_I	dL20S8	1235.83	4	2311555	ND	ND	0	ND	ND	0	2311555	0.0193455
CCD_B_I	L11S6	993.6	3	2793713	ND	ND	0	ND	ND	0	2793713	0.0233807
CCD_B_I	L11S7	1063.31	3	1990885	ND	ND	0	ND	ND	0	1990885	0.0166618
CCD_B_I	L13S5	1050.27	3	10391210	ND	ND	0	ND	ND	0	10391210	0.0869645
CCD_B_I	L13S6	1119.97	3	6424693	ND	ND	0	ND	ND	0	6424693	0.0537686
CCD_B_I	L13S7	1189.68	3	10455029	ND	ND	0	ND	ND	0	10455029	0.0874986
CCD_B_I	L13S8	1259.38	3	7720123	ND	ND	0	ND	ND	0	7720123	0.0646101
CCD_B_I	L13S9	1329.08	3	1368742	ND	ND	0	ND	ND	0	1368742	0.0114551
CCD_B_I	L15S6	902.22	4	3908480	1246.34	3	5795564	ND	ND	0	9704044	0.0812136
CCD_B_I	L15S7	954.49	4	1708602	1316.04	3	6379300	ND	ND	0	8087902	0.067688
CCD_B_I	L15S8	1006.77	4	1029712	1385.75	3	6514145	ND	ND	0	7543857	0.0631349
CCD_B_I	L15S9	1059.05	4	754713	1455.45	3	4170797	ND	ND	0	4925510	0.0412218
CCD_B_I	L17S6	996.99	4	3307018	1372.71	3	2646671	ND	ND	0	5953689	0.0498267
CCD_B_I	L17S7	1049.27	4	8127032	1442.42	3	2756665	ND	ND	0	10883697	0.0910862
CCD_B_I	L17S8	1101.55	4	2323099	1512.12	3	1424498	ND	ND	0	3747597	0.0313638
CCD_B_I	L17S9	1153.83	4	1615977	1581.82	3	1567139	ND	ND	0	3183116	0.0266396
CCD_B_I	L17S10	1206.1	4	826821	1651.52	3	1339509	ND	ND	0	2166330	0.0181301
CCD_B_I	L19S7	1144.05	4	2138436	ND	ND	0	ND	ND	0	2138436	0.0178967
CCD_B_I	L19S8	1196.33	4	2488055	ND	ND	0	ND	ND	0	2488055	0.0208226
CCD_B_I	L19S9	1248.6	4	1642420	ND	ND	0	ND	ND	0	1642420	0.0137455
CCD_B_I	L19S10	1300.88	4	1653206	ND	ND	0	ND	ND	0	1653206	0.0138358
										Total area	11948793339	100
* Areas of regular variant and corresponding Neu5Ac-containing variant are summed
ND = Not detected

## Sheet: HCC70
Internal saccharides
File	saccharide	m/z	z	area 1	m/z	z	area 2	m/z	z	area 3	summed area	percentage
HCC_AC_I	dp2S1	458.06	1	5040000000	ND	ND	0	ND	ND	0	5040000000	34.6852
HCC_AC_I	dp2S2	268.5	2	133000000	538.02	1	242000000	667.17	1	195000000	570000000	3.92273
HCC_AC_I	dp2S3	747.13	1	2950000	ND	ND	0	ND	ND	0	2950000	0.0203018
HCC_AC_I	dp4S1	418.08	2	68900000	837.17	1	32000000	ND	ND	0	100900000	0.694392
HCC_AC_I	dp4S2	305.04	3	304000000	458.06	2	3380000000	ND	ND	0	3684000000	25.3532
HCC_AC_I	dp4S3	331.69	3	101000000	498.04	2	726000000	562.61	2	268000000	1095000000	7.53577
HCC_AC_I	dp4S4	602.59	2	80600000	667.17	2	15200000	ND	ND	0	95800000	0.659294
HCC_AC_I	dp6S2	431.41	3	3540000	647.61	2	57900000	ND	ND	0	61440000	0.422829
HCC_AC_I	dp6S3	458.06	3	347000000	687.59	2	365000000	752.17	2	1090000000	1802000000	12.4013
HCC_AC_I	dp6S4	363.28	4	81500000	792.15	2	240000000	856.72	2	797000000	1118500000	7.6975
HCC_AC_I	dp6S5	554.42	3	27800000	896.7	2	109000000	961.28	2	184000000	320800000	2.20774
HCC_AC_I	dp8S3	584.43	3	6990000	941.72	2	5720000	ND	ND	0	12710000	0.08747
HCC_AC_I	dp8S4	458.06	4	51800000	654.13	3	162000000	1046.28	2	131000000	344800000	2.37291
HCC_AC_I	dp8S5	680.78	3	35300000	723.84	3	70000000	1150.83	2	56200000	161500000	1.11144
HCC_AC_I	dp8S6	750.49	3	65400000	793.54	3	30600000	1255.38	2	24300000	120300000	0.827902
										Total area	14530700000	100
Internal saccharides
File	saccharide	m/z	z	area 1	m/z	z	area 2	m/z	z	area 3	summed area	percentage
HCC_B_I	dp2S1	458.06	1	207000000	ND	ND	0	ND	ND	0	207000000	5.67791
HCC_B_I	dp2S2	268.5	2	53400000	538.02	1	97600000	667.17	1	93700000	244700000	6.712
HCC_B_I	dp2S3	747.13	1	7360000	ND	ND	0	ND	ND	0	7360000	0.201881
HCC_B_I	dp4S1	418.08	2	4560000	837.17	1	1200000	ND	ND	0	5760000	0.157994
HCC_B_I	dp4S2	305.04	3	26600000	458.06	2	288000000	ND	ND	0	314600000	8.62932
HCC_B_I	dp4S3	498.04	3	52200000	562.61	2	32800000	ND	ND	0	85000000	2.33151
HCC_B_I	dp4S4	602.59	2	7120000	667.17	2	3210000	ND	ND	0	10330000	0.283347
HCC_B_I	dp6S2	647.61	2	11000000	ND	ND	0	ND	ND	0	11000000	0.301724
HCC_B_I	dp6S3	458.06	3	62600000	687.59	2	58700000	752.17	2	382000000	503300000	13.8053
HCC_B_I	dp6S4	484.71	3	24100000	792.15	2	54300000	856.72	2	180000000	258400000	7.08778
HCC_B_I	dp6S5	896.7	2	7120000	961.28	2	20300000	ND	ND	0	27420000	0.752117
HCC_B_I	dp8S4	458.06	4	5.597	654.13	3	115000000	1046.28	2	216000000	3.31e+08	9.07916
HCC_B_I	dp8S5	680.78	3	13900000	723.84	3	24800000	1150.83	2	52800000	91500000	2.5098
HCC_B_I	dp8S6	750.49	3	5470000	793.54	3	4300000	1255.38	2	10300000	20070000	0.55051
HCC_B_I	dp10S4	780.5	3	4140000	1235.83	2	1450000	ND	ND	0	5590000	0.153331
HCC_B_I	dp10S5	458.06	5	35700000	850.21	3	244000000	1340.39	2	78300000	358000000	9.81976
HCC_B_I	dp10S6	876.86	3	19200000	919.91	3	80700000	1444.94	2	21200000	121100000	3.32171
HCC_B_I	dp10S7	946.56	3	4000000	989.61	3	11100000	1549.49	2	1860000	16960000	0.465204
HCC_B_I	dp12S6	458.06	6	49900000	1046.28	3	278000000	1003.23	3	22800000	350700000	9.61953
HCC_B_I	dp12S7	1072.93	3	8890000	1115.98	3	79500000	1739.05	2	2430000	90820000	2.49115
HCC_B_I	dp14S7	458.06	7	31200000	1199.3	3	15500000	1242.35	3	215000000	261700000	7.1783
HCC_B_I	dp14S8	951.4	4	1130000	1269	3	4710000	1312.05	3	55900000	61740000	1.6935
HCC_B_I	dp16S8	458.06	8	31500000	1046.28	4	17900000	1438.42	3	104000000	153400000	4.20769
HCC_B_I	dp16S9	1098.55	4	4760000	1508.12	3	17500000	ND	ND	0	22260000	0.610581
HCC_B_I	dp18S9	458.06	9	2.067	1193.33	4	32300000	1634.49	3	33800000	6.61e+07	1.81309
HCC_B_I	dp20S10	1340.38	4	19900000	ND	ND	0	ND	ND	0	19900000	0.545847
										Total area	3.64571e+09	100
NRE
File	saccharide	m/z	z	area 1	m/z	z	area 2	m/z	z	area 3	summed area	percentage
HCC_AC_I	dp1S2	380	1	525000000	ND	ND	0	ND	ND	0	525000000	38.5938
HCC_AC_I	dp2S1	476.07	1	15700000	ND	ND	0	ND	ND	0	15700000	1.15414
HCC_AC_I	dp2S2	277.51	2	6940000	556.03	1	21100000	685.18	1	6360000	34400000	2.52882
HCC_AC_I	dp2S3	765.14	1	2310000	894.29	1	15100000	ND	ND	0	17410000	1.27985
HCC_AC_I	dp3S2	379.05	2	10500000	888.26	1	6500000	ND	ND	0	17000000	1.24971
HCC_AC_I	dp3S3	279.023	3	4490000	419.03	2	35700000	483.6	2	8650000	48840000	3.59033
HCC_AC_I	dp3S4	305.67	3	10800000	523.58	2	140000000	588.16	2	75800000	226600000	16.6578
HCC_AC_I	dp4S2	467.06	2	29400000	1064.29	1	3030000	ND	ND	0	32430000	2.384
HCC_AC_I	dp4S3	571.62	2	4150000	ND	ND	0	ND	ND	0	4150000	0.305075
HCC_AC_I	dp4S4	611.6	2	6250000	676.17	2	3780000	ND	ND	0	10030000	0.737326
HCC_AC_I	dp5S2	568.6	2	3930000	ND	ND	0	ND	ND	0	3930000	0.288902
HCC_AC_I	dp5S3	608.58	2	4400000	673.16	2	17400000	ND	ND	0	21800000	1.60256
HCC_AC_I	dp5S4	713.14	2	16300000	777.71	2	43200000	ND	ND	0	59500000	4.37397
HCC_AC_I	dp5S5	753.11	2	13300000	817.69	2	51100000	882.27	2	110000000	174400000	12.8205
HCC_AC_I	dp5S6	857.67	2	7950000	922.24	2	39700000	986.82	2	37300000	84950000	6.24485
HCC_AC_I	dp6S3	761.17	2	7780000	ND	ND	0	ND	ND	0	7780000	0.571924
HCC_AC_I	dp6S4	801.15	2	2590000	865.73	2	7360000	ND	ND	0	9950000	0.731445
HCC_AC_I	dp6S5	905.71	2	1290000	970.28	2	4660000	ND	ND	0	1.29091e+06	0.0948971
HCC_AC_I	dp7S4	601.46	3	1020000	967.27	2	7560000	ND	ND	0	8580000	0.630734
HCC_AC_I	dp7S5	671.16	3	2050000	1007.24	2	791000	1071.82	2	7050000	9891000	0.727108
HCC_AC_I	dp7S6	697.81	3	4800000	740.86	3	2650000	1176.37	2	5520000	12970000	0.953451
HCC_AC_I	dp7S7	724.47	3	7610000	767.52	3	10200000	810.57	3	8240000	26050000	1.91499
HCC_AC_I	dp9S7	936.94	3	2290000	1470.48	2	239000	ND	ND	0	2529000	0.185912
HCC_AC_I	dp9S8	963.59	3	1270000	1006.64	3	3870000	ND	ND	0	5140000	0.377852
										Total area	1.36032e+09	100
NRE
File	saccharide	m/z	z	area 1	m/z	z	area 2	m/z	z	area 3	summed area	percentage
HCC_B_I	dp1S2	380	1	27100000	ND	ND	0	ND	ND	0	27100000	1.06149
HCC_B_I	dp2S1	476.07	1	571000	ND	ND	0	ND	ND	0	571000	0.0223657
HCC_B_I	dp2S2	277.51	2	1360000	556.03	1	3060000	685.18	1	4050000	4420000	0.173128
HCC_B_I	dp2S3	765.14	1	1770000	894.29	1	10300000	ND	ND	0	12070000	0.472773
HCC_B_I	dp3S2	379.05	2	24600000	759.11	1	1020000	888.26	1	5930000	31550000	1.23579
HCC_B_I	dp3S3	279.02	3	6790000	419.03	2	53700000	483.6	2	24100000	84590000	3.31333
HCC_B_I	dp3S4	523.58	2	19800000	588.16	2	10100000	ND	ND	0	29900000	1.17116
HCC_B_I	dp4S2	467.06	2	28300000	ND	ND	0	ND	ND	0	28300000	1.10849
HCC_B_I	dp4S3	507.04	2	10400000	571.62	2	8040000	ND	ND	0	18440000	0.722282
HCC_B_I	dp4S4	611.6	2	2520000	676.17	2	4010000	ND	ND	0	6530000	0.255775
HCC_B_I	dp5S2	568.6	2	7050000	ND	ND	0	ND	ND	0	7050000	0.276143
HCC_B_I	dp5S3	405.39	3	5730000	608.58	2	10100000	673.16	2	32900000	48730000	1.90872
HCC_B_I	dp5S4	713.14	2	39700000	777.71	2	138000000	ND	ND	0	177700000	6.96038
HCC_B_I	dp5S5	753.12	2	17300000	817.69	2	86700000	882.27	2	121000000	225000000	8.81309
HCC_B_I	dp5S6	922.24	2	1190000	986.82	2	999000	ND	ND	0	2189000	0.0857416
HCC_B_I	dp6S3	464.06	2	3810000	761.17	2	17800000	ND	ND	0	21610000	0.846448
HCC_B_I	dp6S4	801.15	2	4810000	865.73	2	34800000	ND	ND	0	39610000	1.5515
HCC_B_I	dp6S5	970.28	2	4420000	ND	ND	0	ND	ND	0	4420000	0.173128
HCC_B_I	dp7S3	862.71	2	5920000	ND	ND	0	ND	ND	0	5920000	0.231882
HCC_B_I	dp7S4	601.46	3	5460000	902.69	2	5530000	967.27	2	35300000	46290000	1.81315
HCC_B_I	dp7S5	671.16	3	27800000	1007.24	2	24400000	1071.82	2	195000000	247200000	9.68265
HCC_B_I	dp7S6	697.81	3	17100000	740.86	3	10200000	1176.38	2	50000000	77300000	3.02779
HCC_B_I	dp7S7	767.52	3	3230000	810.57	3	3560000	1280.93	2	8270000	15060000	0.589889
HCC_B_I	dp9S5	754.48	3	7150000	797.53	3	27800000	1261.37	2	19900000	54850000	2.14844
HCC_B_I	dp9S6	824.18	3	81700000	867.23	3	129000000	1365.93	2	78200000	288900000	11.316
HCC_B_I	dp9S7	893.88	3	37700000	936.94	3	64000000	1470.48	2	23000000	124700000	4.88441
HCC_B_I	dp9S8	963.59	3	2240000	1006.64	3	11100000	ND	ND	0	13340000	0.522518
HCC_B_I	dp11S5	923.9	3	6520000	1450.93	2	661000	ND	ND	0	7181000	0.281275
HCC_B_I	dp11S7	977.21	3	14200000	1020.25	3	113000000	1063.3	3	196000000	323200000	12.6595
HCC_B_I	dp11S8	1089.77	3	24000000	1133.01	3	79600000	ND	ND		103600000	4.05794
HCC_B_I	dp11S9	1159.61	3	3180000	ND	ND	0	ND	ND	0	3180000	0.124558
HCC_B_I	dp13S7	1146.62	3	4290000	1189.68	3	41300000	ND	ND	0	45590000	1.78573
HCC_B_I	dp13S8	911.99	4	6650000	1216.33	3	30900000	1259.38	3	233000000	270550000	10.5972
HCC_B_I	dp13S9	1329.08	3	56500000	ND	ND	0	ND	ND	0	56500000	2.21306
HCC_B_I	dp15S8	1342.69	3	1410000	1385.75	3	33000000	ND	ND	0	34410000	1.34782
HCC_B_I	dp17S9	1153.83	4	8430000	1581.82	3	15400000	ND	ND	0	23830000	0.933404
HCC_B_I	dp17S10	1173.82	4	9000000	1206.1	4	21100000	ND	ND	0	30100000	1.179
HCC_B_I	dp19S10	1300.88	4	9560000	1777.89	3	1980000	ND	ND	0	11540000	0.452014
										Total area	2553021000	100
Linkage regions
File	saccharide	m/z	z	area 1	m/z	z	area 2	m/z	z	area 3	summed area	percentage*	%Neu5Ac
HCC_AC_I	dL3S0	595.17	1	6896681	ND	ND	0	ND	ND	0	6896681	0.205303
HCC_AC_I	dL3S1	675.12	1	6336575	ND	ND	0	ND	ND	0	6336575	0.188629
HCC_AC_I	dL4S0	757.22	1	1575406396	1136.33	2	54356011	ND	ND	0	1629762407
	dL4S0SA1	523.65	2	680733680	1048.31	1	154376279	ND	ND	0	835109959	73.3752	33.8805
HCC_AC_I	dL4S1	418.08	2	85613723	837.17	1	60532915	ND	ND	0	146146638
	dL4S1SA1	563.63	2	139816863	ND	ND	0	ND	ND	0	139816863	8.51266	48.8933
HCC_AC_I	dL4S2	458.06	2	102365029	ND	ND	0	ND	ND	0	102365029	3.04724
HCC_AC_I	dL6S0	567.66	2	97934609	1136.33	1	8314100	ND	ND	0	106248709
	dL6S0SA1	713.21	2	4567092	ND	ND	0	ND	ND	0	4567092	3.2988	4.12134
HCC_AC_I	dL6S1	607.64	2	211189338	1216.28	1	4864474	ND	ND	0	216053812
	dL6S1SA1	501.79	3	4294222	753.19	2	62366403	ND	ND	0	66660625	8.41594	23.5788
HCC_AC_I	dL6S2	647.62	2	31316368	ND	ND	0	ND	ND	0	31316368
	dL6S2SA1	528.44	3	855957	793.16	2	14199932	ND	ND	0	15055889	1.38043	32.4674
HCC_AC_I	dL6S3	687.59	2	2378965	ND	ND	0	ND	ND	0	2378965	0.0708178
HCC_AC_I	dL8S0	757.22	2	3855190	ND	ND	0	ND	ND	0	3855190	0.114763
HCC_AC_I	dL8S1	797.19	2	5643335	ND	ND	0	ND	ND	0	5643335	0.167993
HCC_AC_I	dL8S2	557.78	3	528682	837.17	2	27407020	ND	ND	0	27935702
	dL8S2SA1	982.72	2	2490173	ND	ND	0	ND	ND	0	2490173	0.905728	8.18439
HCC_AC_I	dL8S3	941.72	2	6655224	ND	ND	0	ND	ND	0	6655224
	dL8S3SA1	681.46	3	1243915	ND	ND	0	ND	ND	0	1243915	0.235144	15.7475
HCC_AC_I	dL10S0	946.77	2	1358580	ND	ND	0	ND	ND	0	1358580	0.0404427
HCC_AC_I	dL10S3	710.8	3	1375956	ND	ND	0	ND	ND	0	1375956	0.0409599
											3359273687	100
Linkage regions
File	saccharide	m/z	z	area 1	m/z	z	area 2	m/z	z	area 3	summed area	percentage*	%Neu5Ac
HCC_B_I	dL4S1	418.08	2	4391483	837.17	1	11522231	ND	ND	0	15913714
	dL4S1SA1	563.63	2	17055843	ND	ND	0	ND	ND	0	17055843	2.71007	51.7321
HCC_B_I	dL6S1	607.64	2	453108801	1216.28	1	20744807	ND	ND	0	473853608
	dL6S1SA1	501.79	3	11047731	753.19	2	179664080	ND	ND	0	190711811	54.6268	28.6972
HCC_B_I	dL6S2	647.62	2	7896266	ND	ND	0	ND	ND	0	7896266
	dL6S2SA1	793.16	2	5295228	ND	ND	0	ND	ND	0	5295228	1.08433	40.1412
HCC_B_I	dL8S1	797.19	2	37205063	ND	ND	0	ND	ND	0	37205063	3.05823
HCC_B_I	dL8S2	557.78	3	11981994	837.17	2	61795901	ND	ND	0	73777895
	dL8S2SA1	654.81	3	6462080	982.72	2	6779339	ND	ND	0	13241419	7.15292	15.2166
HCC_B_I	dL8S3	584.43	3	3846213	941.72	2	14940812	ND	ND	0	18787025
	dL8S3SA1	681.46	3	3134498	1087.27	2	3014985	ND	ND	0	6149483	2.04976	24.6606
HCC_B_I	dL10S2	684.15	3	2752419	ND	ND	0	ND	ND	0	2752419	0.226247
HCC_B_I	dL10S3	532.85	4	2275357	710.8	3	31582178	1131.28	2	29982975	63840510
	dL10S3SA1	807.83	3	13111361	ND	ND	0	ND	ND	0	13111361	6.32539	17.0384
HCC_B_I	dL10S4	552.84	4	722146	780.5	3	4429481	ND	ND	0	5151627
	dL10S4SA1	877.53	3	3236833	ND	ND	0	ND	ND	0	3236833	0.689525	38.5867
HCC_B_I	dL12S3	627.63	4	10010000	837.17	3	12719018	ND	ND	0	22729018	1.86831
HCC_B_I	dL12S4	647.61	4	5523207	863.82	3	3131360	906.87	3	28212244	36866811
	dL12S4SA1	720.39	4	1538491	1003.9	3	5029050	ND	ND	0	6567541	3.57027	15.1206
HCC_B_I	dL12S5	976.58	3	10381572	ND	ND	0	ND	ND	0	10381572
	dL12S5SA1	1073.61	3	2257832	ND	ND	0	ND	ND	0	2257832	1.03895	17.8634
HCC_B_I	dL14S4	742.39	4	1413379	1033.24	3	4522286	ND	ND	0	5935665	0.487907
HCC_B_I	dL14S5	609.7	5	2038460	794.67	4	2618302	1102.94	3	17434097	22090859
	dL14S5SA1	867.44	4	855684	1199.98	3	2596785	ND	ND	0	3452469	2.09964	13.5161
HCC_B_I	dL14S6	1172.65	3	5786391	ND	ND	0	ND	ND	0	5786391
	dL14S6SA1	1269.68	3	882640	ND	ND	0	ND	ND	0	882640	0.548189	13.2349
HCC_B_I	dL16S5	889.44	4	613715	1229.31	3	2376646	ND	ND	0	2990361	0.245805
HCC_B_I	dL16S6	727.35	5	1078269	942.22	4	5839284	1299.02	3	6498997	13416550	1.10283
HCC_B_I	dL16S7	994	4	393165	1368.72	3	2129131	ND	ND	0	2522296	0.207331
HCC_B_I	dL18S6	1425.39	3	939449	ND	ND	0	ND	ND	0	939449	0.077222
HCC_B_I	dL18S7	1495.09	3	2137092	ND	ND	0	ND	ND	0	2137092	0.175667
HCC_B_I	dL18S8	1564.47	3	197785	ND	ND	0	ND	ND	0	197785	0.0162578
HCC_B_I	dL20S8	1235.83	4	2600903	1691.16	3	318942	ND	ND	0	2919845	0.240009
HCC_B_I	dL20S9	1288.11	4	483169	ND	ND	0	ND	ND	0	483169	0.0397161
HCC_B_I	dL22S9	1080.68	5	1022509	1382.89	4	1122365	ND	ND	0	2144874	0.176307
HCC_B_I	dL24S10	1529.95	4	518381	ND	ND	0	ND	ND	0	518381	0.0426105
HCC_B_I	L11S5	923.9	3	6907717	ND	ND	0	ND	ND	0	6907717
	L11S5SA1	1020.93	3	4729206	ND	ND	0	ND	ND	0	4729206	0.956547	40.6397
HCC_B_I	L11S6	993.6	3	1539401	ND	ND	0	ND	ND	0	1539401
	L11S6SA1	1090.64	3	1266664	ND	ND	0	ND	ND	0	1266664	0.230656	45.1402
HCC_B_I	L11S7	1063.31	3	568647	ND	ND	0	ND	ND	0	568647
	L11S7SA1	1160.34	3	756314	ND	ND	0	ND	ND	0	756314	0.108911	57.082
HCC_B_I	L13S5	1050.27	3	10269422	ND	ND	0	ND	ND	0	10269422
	L13S5SA1	1147.3	3	1232663	ND	ND	0	ND	ND	0	1232663	0.945463	10.7169
HCC_B_I	L13S6	1076.92	3	3260981	1119.97	3	23399189	ND	ND	0	26660170
	L13S6SA1	1217.01	3	6940289	ND	ND	0	ND	ND	0	6940289	2.76193	20.6553
HCC_B_I	L13S7	1189.68	3	5199661	ND	ND	0	ND	ND	0	5199661
	L13S7SA1	1286.71	3	2082961	ND	ND	0	ND	ND	0	2082961	0.598626	28.6018
HCC_B_I	L13S8	1259.38	3	1189330	ND	ND	0	ND	ND	0	1189330	0.0977621
HCC_B_I	L15S6	1246.34	3	6521687	ND	ND	0	ND	ND	0	6521687	0.536078
HCC_B_I	L15S7	1316.05	3	12923534	ND	ND	0	ND	ND	0	12923534
	L15S7SA1	1413.08	3	2286189	ND	ND	0	ND	ND	0	2286189	1.25023	15.0311
HCC_B_I	L15S8	1385.75	3	2934097	ND	ND	0	ND	ND	0	2934097	0.241181
HCC_B_I	L15S9	1455.45	3	713733	ND	ND	0	ND	ND	0	713733	0.0586683
HCC_B_I	L17S6	1372.71	3	2006330	ND	ND	0	ND	ND	0	2006330	0.164919
HCC_B_I	L17S7	1442.42	3	2476202	ND	ND	0	ND	ND	0	2476202	0.203542
HCC_B_I	L17S8	1101.55	4	3409239	1512.11	3	3993381	ND	ND	0	7402620
	L17S8SA1	1174.33	4	903281	1609.15	3	463270	ND	ND	0	1366551	0.720819	15.5836
HCC_B_I	L17S9	1153.83	4	833628	1581.83	3	669417	ND	ND	0	1503045
	L17S9SA1	1226.6	4	500220	ND	ND	0	ND	ND	0	500220	0.164667	24.9702
HCC_B_I	L19S8	1196.33	4	1359705	ND	ND	0	ND	ND	0	1359705	0.111767
HCC_B_I	L19S9	1248.6	4	3991391	1708.19	3	1214104	ND	ND	0	5205495
	L19S9SA1	1321.38	4	511622	ND	ND	0	ND	ND	0	511622	0.469943	8.94895
HCC_B_I	L19S10	1300.88	4	495100	ND	ND	0	ND	ND	0	495100	0.0406969
HCC_B_I	L21S9	1343.38	4	1401706	ND	ND	0	ND	ND	0	1401706	0.115219
HCC_B_I	L21S10	1090.49	5	341962	1395.66	4	2451043	ND	ND	0	2793005	0.229583
HCC_B_I	L21S11	1447.94	4	307271	ND	ND	0	ND	ND	0	307271
	L21S11SA1	1520.96	4	205198	ND	ND	0	ND	ND	0	205198	0.0421246	40.0411
HCC_B_I	L23S10	1490.44	4	234924	ND	ND	0	ND	ND	0	234924	0.0193106
HCC_B_I	L23S11	1542.72	4	587072	ND	ND	0	ND	ND	0	587072	0.0482569
HCC_B_I	L23S12	1595	4	277369	ND	ND	0	ND	ND	0	277369	0.0227995
										Total area	1216555825	100
* Areas of regular variant and corresponding Neu5Ac-containing variant are summed
ND = Not detected
